# Supplementary material for: Exploiting nectar and blood feeding cues and phagostimulants to optimise Attractive Targeted Sugar Baits against a sand fly vector of leishmaniasis
Source: PLoS Negl Trop Dis. 2025 Dec 26;19(12):e0013888. doi: 10.1371/journal.pntd.0013888 (PMC12818734; doi:10.1371/journal.pntd.0013888)
Supplement: S1 Data — (XLSX) [file pntd.0013888.s004.xlsx]

## Sheet: Fig 1
	Fig 1a: Sucrose Concentration vs crop volume									Fig 1b: Different sugars vs crop volume										Fig 1c: Midgut and crop volumes over 24 hours (fed 10% sucrose + 10% fructose)
	0%	1%	5%	10%	25%	50%	75%			S	F	M	G	SF	SM	SG	SFG			2h: CR	2h: MG	4h: CR	4h: MG	6h: CR	6h: MG	8h: CR	8h: MG	24h: CR	24h:MG
	3.618	0	47.972	65.727	3.149	25.393	10.72			0	7.504	0.938	0	14.941	1.742	0	0			4.06	9.31	30.44	17.53	20.65	5.04	23.18	4.67		3.27
	7.571	0	17.286	46.967	12.663	1.206	8.844			16.415	4.087	0.737	0	42.612	3.149	0	0			21.64	8.83	24.7	13.78	15.18	5.73	5.95	4.38		4.07
	3.283	0	3.417	56.615	15.544	27.738	7.169			54.069	4.69	0	0	12.663	0	0	0			5	13.78	7.08	12.6	35.5	5.25	4.6	5.3	3.4	3.51
	3.216	0	41.741	66.732	17.018	23.115	10.318			1.139	10.787	1.005	0	33.283	0	0	0			33.5	12.84	8.45	8.39	41.41	4.96	7.11	4.95	7.74	4.08
	3.283	0	62.779	36.649	16.616	27.671	9.916			0	0	4.69	0	6.566	0	0	0			13.18	12.01	45.77	8.37	35.69	4.59	5.47	4.61	3.32	3.93
	4.221	0	73.164	50.317	19.095	9.916	11.39			22.981	4.154	0	0	14.07	0.402	0	0			54.39	9.86	22.55	8.41	31.81	5.78	5.64	4.46	3.3	4.98
	6.834	0	47.905	33.232	14.472	21.306	7.772			0	11.725	0	0	21.574	0	0	0			9.02	9.78	17.52	15.3	22.07	3.85	10.3	5.34	21.77	4.61
	9.916	0	10.988	25.728	11.792	8.71	7.906			35.979	4.087	0	0	13.065	3.149	0	38.057			74.65	9.04	36.32	13.08	30.51	6.09	3.84	26.97	7.13	2.95
	8.107	0	56.012	23.048	13.4	17.688	11.725			36.247	1.742	0	0	47.905	0.067	0	22.73			25.02	8.23	35.96	8.78	17.67	4.81	9.91	4.79	7.63	4.88
	11.122	0	5.427	17.822	10.72	16.951	10.519			23.986	2.747	0	0	17.621	39.396	0	45.081			3.64	6.58	15.73	17.12	37.02	3.96	5.64	4.66	5.3	3.49
	0	0	12.663	19.229	5.159	11.926	8.174			1.206	10.653	0	0	22.579	0	13.011	22.409			10.23	10.54	41.86	15.65	23.16	3.84	20.63	4.63	6.87	30.98
	0	0	38.257	18.023	4.489	6.901	7.504			27.001	5.293	0	0	120.368	0	2.368	36.388			21.22	7.33			14.55	4.15	7.36	4.35	4.46	3.81
	2.211	0.469	0	13.601	17.42	10.184	7.638			1.005	53.936	0	21.095	35.51	0	3.702	29.077			22.9618	9.8455	26.0339	12.6368	27.1003	4.83783	9.13508	6.5925	7.09	6.21325
	0	0.067	0	38.19	18.894	9.447	3.484			0	19.028	0	18.66	48.785	0	26.307	43.971
		0	0	50.183	2.613	16.281	16.482			33.031	16.817	0	27.509	4.69	0	1.78	6.277
		0	0	21.038	11.055	8.241	19.229			7.236	5.695	0	13.072	118.693	0	5.639	11.325
		0	2.881	62.712	11.055	11.189	3.216			0	2.68	0	7.311	24.79	0	41.538	14.027
		0	3.216	29.413	16.147	13.467	17.822			45.761	2.948	0	3.407	25.594	0	25.609	2.757
		0.402		17.353	2.278	14.137	16.817			21.06	43.015	0	43.074	39.999	0	4.861	35.923
		0.201		63.851	2.211	13.065	18.76			0	22.177	0	7.501	67.504	0	5.74	1.84
		0		24.991	11.256	12.261	22.713			0	25.84	0	2.496	133.071	0	4.157	64.697
		0		15.946	9.246	11.524	19.832			63.076	13.659	0	2.606	106.799	0	4.309	10.277
		0		32.83		0	21.239			8.294	0	1.107	15.601	131.274	0	0	2.73
		2.479		44.957		11.524	17.018			0	20.339	0	0	81.237	4.386	0	0
		0		61.104		8.241	27.537
		0		42.813		15.343	22.847
		0		20.569		10.184				Key:
		2.01		66.263		12.998				S = Sucrose
		0.134		30.351		0				F = Fructose
		0		35.979		7.035				M = Maltose
		0		16.884		12.73				G = Glucose
		0.402		22.311		12.261
		0		3.886		8.509				Fig. 1B
		0		41.473		10.117				ANOVA results: Kruskal-Wallis test
		0		20.837		10.318				P value				<0.0001
		0		45.024		10.318				P value summary				****
		0		48.039		3.551				Do the medians vary signif. (P < 0.05)?				Yes
		0		6.365		0				Number of groups				9
		0		7.571		10.117				Kruskal-Wallis statistic				62.63
		0		43.55		13.534
		0				16.683				Data summary
		0				14.204				Number of treatments (columns)				9
		0				5.36				Number of values (total)				204
		0				7.973
		0				5.36				Dunn's multiple comparisons test				Mean rank diff.		Significant?		Adjusted P Value		Summary
		0				0				S vs. F				-14.92		No		>0.9999		ns
		0				13.936				S vs. M				58.96		Yes		0.0029		**
		2.077				9.715				S vs. Glc				15.1		No		>0.9999		ns
		0.134				7.638				S vs. SF				-46.42		Yes		0.0397		*
		0.067				12.663				S vs. SM				51.13		Yes		0.0158		*
		0				13.199				S vs. SGlc				12.52		No		>0.9999		ns
		0				17.353				S vs. SFGlc				-6.75		No		>0.9999		ns
		0.469				11.524				S vs. Gal				-14.58		No		>0.9999		ns
		0				7.37
		0				11.725
		2.747				5.762
		5.36				12.73
		34.639				13.668
		3.551				11.189
		2.814				11.256
		2.546				13.333
		2.68				14.338
		3.752				15.41
		13.534				2.479
		19.497				10.653
						3.953
						3.484
						13.668
						11.524
						5.494
						20.502
						4.355
						23.45
						18.224
						16.616
						15.946
		Fig. 1A
		ANOVA results: Kruskal-Wallis test
		P value				<0.0001
		P value summary				****
		Do the medians vary signif. (P < 0.05)?				Yes
		Number of groups				7
		Kruskal-Wallis statistic				151
		Dunn's multiple comparisons test				Mean rank diff.		Significant?		Adjusted P Value		Summary
		0% vs. 1%				36.55		No		0.5928		ns
		0% vs. 5%				-65.35		No		0.0881		ns
		0% vs. 10%				-137		Yes		<0.0001		****
		0% vs. 25%				-61.56		No		0.0994		ns
		0% vs. 50%				-61.06		Yes		0.0313		*
		0% vs. 75%				-73.31		Yes		0.0195		*

## Sheet: Fig 2
	Fig 2a: % of crops with meal					Fig 2b: % of midguts with meal
Meal	Substrate	CR:Empty	CR:Partial	CR:Full		Meal	Substrate	MG: Empty	MG: Partial	MG: Full
Blood	Cotton Wool	100	0	0		Blood	Cotton Wool	100	0	0
Blood	Skin	100	0	0		Blood	Skin	0	13	87
Blood	Parafilm	100	0	0		Blood	Parafilm	73	0	27
Sugar	Cotton Wool	27	40	33		Sugar	Cotton Wool	87	13	0
Sugar	Skin	100	0	0		Sugar	Skin	67	28	5
Sugar	Parafilm	100	0	0		Sugar	Parafilm	95	5	0
Blood+ Sugar	Cotton Wool	87	13	0		Blood+ Sugar	Cotton Wool	47	47	6
Blood+ Sugar	Skin	100	0	0		Blood+ Sugar	Skin	0	0	100
Blood+ Sugar	Parafilm	100	0	0		Blood+ Sugar	Parafilm	76	14	20

## Sheet: Fig 3
Key:								Fig 3a: Crop and midgut volumes after 2 hours feeding on 10% sucrose + 10% fructose with various phagostimulants																			Fig 3b: Crop and midgut volumes after 24 hours feeding on 10% sucrose + 10% fructose with various phagostimulants
SF = 10% sucrose + 10% fructose								SF CR:2h	SFB CR:2 h	SFS CR:2 h	SFA CR:2 h	SFBS CR:2 h	SFAS CR:2 h	SFBA CR;2 h	SFBSBA CR:2 h	SF MG:2h	SFB MG:2 h	SFS MG:2 h	SFA MG:2 h	SFBS MG:2 h	SFAS MG:2 h	SFBA MG;2 h	SFBSBA MG:2 h				SF CR:24h	SFB CR:24 h	SFS CR:24 h	SFA CR:24 h	SFBS CR:24 h	SFAS CR:24 h	SFBA CR:24 h	SFBSBA CR:24 h	SF MG:24h	SFB MG:2 h	SFS MG:24 h	SFA MG:24 h	SFBS MG:24 h	SFAS MG:24 h	SFBA MG:24h	SFBSBA MG:24 h
SFB = 10% sucrose + 10% fructose + 200 mg/ml BSA								139.668	97.3309	47.503	0	245.026	306.619	0	60.1861	9.8557	7.5844	0	0	4.623	0.871	0	20.502				3.5979	0	35.5234	110.577	31.9255	101.378	127.722	122.302	419.949	0	0	0	22.8671	0	704.023	75.6028
SFS = 10% sucrose + 10% fructose + Salts (140 mM NaCl + 25mM NaHCO3)								3.2294	205.315	138.65	23.5371	123.709	157.008	67.737	409.611	0	2.7135	38.4647	0	0	6.9211	29.4398	30.4448				148.204	0	0	161.376	0	77.4587	142.717	171.225	0	0	0	3.3031	0	0	297.828	39.2218
SFA = 10% sucrose + 10% fructose + 1mM ATP								324.481	4.0602	68.3132	169.255	166.415	548.71	0	80.5072	0	35.4832	0	5.9965	0	31.9389	0	24.7833				93.7665	0	20.3278	256.208	2.8542	52.327	190.736	121.009	0	0	0	12.4352	19.7315	0	278.392	42.2636
SFBS = 10% sucrose + 10% fructose + BSA + Salts								5.3734	195.948	159.828	386.114	140.988	284.676	0	49.7542	0	0	0	5.7754	0	9.4001	0	26.7263				12.7769	42.5584	0	0	20.6762	54.4107	172.666	21.4936	0	36.2135	0	0	43.9185	0	237.046	22.2775
SFAS = 10% sucrose + 10% fructose + ATP + Salts								0	328.769	116.741	250.587	168.894	275.404	41.8817	234.44	0	0	0	28.3008	8.3281	0	0	20.8437				198.856	0	8.3616	185.657	41.8616	65.459	164.894	37.6875	0	0	0	23.5773	0	0	156.552	39.9186
SFBA = 10% sucrose + 10% fructose + BSA + ATP								0	298.679	113.056	0	91.3143	408.11	21.9224	81.083	0	0	0	13.1454	0	13.4134	31.9925	25.677				0.2881	0	19.4836	31.8451	0	24.4885	38.4245	238.406	0	0	0	7.7586	0	0	24.0932	46.0625
SFBSBA = 10% sucrose + 10% fructose + BSA + ATP + Salts								0	106.718	0	346.283	0	336.758	84.3463	26.457	0	18.827	0	0	0	11.73	44.6823	38.09				180.525	0	0	211.968	31.1215	41.5199	22.0698	88.6477	5.762	2.5594	0	26.3779	0	0	205.992	21.9224
CR = Crop								36.9103	69.5058	20.1402	205.509	230.105	273.644	0	117.981	0	18.5523	0	0	2.7269	22.927	0	0				55.2683	11.3498	11.3967	144.767	0	148.928	99.2002	195.988	0	0	0	0	0	0	33.634	69.2847
MG = Midgut								237.086	45.9151	0	245.306	162.381	392.081	135.34	75.038	0	22.3512	0		0		7.3633	28.73				0	109.284	42.9805	112.882	0	47.9452	0	77.2778	0	41.9286	0	0	2.5728	0	493.79	255.947
								57.553	51.7575	39.597	0	66.0955	327.834	0	87.03	0	0	0		14.1973		22.0363	25.046				4.8039	107.575	49.4058	149.939	0	513.099	220.041	96.3058	0	95.8301	0	0	0	0	347.08	25.1384
								0	94.8854	48.6822	181.397	92.2523	175.603	19.0816	36.644	13.3531	88.9425	0		14.2643		77.0098					0	174.991	28.3946		78.7652		41.9822	338.484	0	128.881	0		0		40.4479	239.424
								214.279	65.5796	85.3647		343.697	420.502	85.5858		0	22.2909	0.0938		30.6994		32.1801					9.9629	50.2567	2.3919		86.4367		223.237	225.174	0	99.9506	0		47.1412		498.326	25.4399
								95.2271	76.7753	95.6291		37.8684				16.6964	89.1435	24.7163		24.3679		56.38					81.4787	58.5915	33.7479		72.8692				0	147.916	9.2393		72.3868
								196.839	61.2648	134.858		333.338				2.0837	9.6949	58.6183		28.4817		82.04					215.412	319.59	248.168		52.0054				16.9912	81.5323	44.9168		16.7299
								97.284	38.6322	13.4268		118.054				21.5137	30.9339	50.987		67.067							0	13.8355	50.1294		12.0533				0	184.947	22.311		32.9037
								2.5862	160.143	24.9843						0	31.2622	47.1479		22.0698							220.564	127.28	26.8134		39.3156				83.3882	1.6884	28.5554		12.797
								236.162	94.6576	519.27						28.9909	22.8001	77.6597		25.6208							86.9526	34.7663	40.0861		47.2685				10.6329	56.6485	5.0719		10.9143
								111.977	37.721	114.014						14.8405	32.8836	46.5181		44.1664							124.848	0	44.3473		13.4737				0	72.9965	18.5121		34.5854
								57.5061		85.4049						0		73.8541									75.1807	90.6376	37.6808		52.9568				2.1976	2.9681	4.7704		14.137
								94.4499		137.625						14.3581		76.3331									111.448		85.3513		64.2463				0	125.873	21.8018		44.1262
								126.509		204.799						14.8673		55.0271									171.855		165.604		169.671				6.1171	7.7787	22.9676		16.4954
								66.9196		167.252						1.9631											63.5093		142.636						3.0083		24.5421		37.0577
								72.8156								0											61.4189		11.7116						1.5142		45.1915
								134.925								5.1724											96.8619								2.2579		5.7285
								24.0597								0											43.9654								8.2209
								106.43								0											117.545								3.8793
								64.7689								13.6077											116.071								0.201
								52.0724								0.134											120.144								2.6197
								166.415								7.4035											110.825								0
								70.1222								5.36											39.1883								8.6162
								52.0724								2.8877											106.074								0
								166.415								6.0903																			9.7753
								70.1222								2.3718
								Fig. 3A																			Fig. 3B
								ANOVA results: Kruskal-Wallis test							Dunn's multiple comparisons test				Mean rank diff.		Significant?		Adjusted P Value		Summary		ANOVA results: Kruskal-Wallis test							Dunn's multiple comparisons test				Mean rank diff.		Significant?		Adjusted P Value		Summary
								P value					0.0244		SF CR:2h vs. SFB CR:2 h				-7.444		No		>0.9999		ns		P value					<0.0001		SF CR:24h vs. SFB CR:24 h				22.11		No		0.4013		ns
								P value summary					*		SF CR:2h vs. SFS CR:2 h				-3.303		No		>0.9999		ns		P value summary					****		SF CR:24h vs. SFS CR:24 h				24.38		No		0.1854		ns
								Do the medians vary signif. (P < 0.05)?					Yes		SF CR:2h vs. SFA CR:2 h				-18.12		No		>0.9999		ns		Do the medians vary signif. (P < 0.05)?					Yes		SF CR:24h vs. SFA CR:24 h				-21.49		No		0.9718		ns
								Number of groups					8		SF CR:2h vs. SFBS CR:2 h				-23.8		No		0.342		ns		Number of groups					8		SF CR:24h vs. SFBS CR:24 h				27.78		No		0.0967		ns
								Kruskal-Wallis statistic					16.08		SF CR:2h vs. SFAS CR:2 h				-61.25		Yes		<0.0001		****		Kruskal-Wallis statistic					61.07		SF CR:24h vs. SFAS CR:24 h				-3.739		No		>0.9999		ns
															SF CR:2h vs. SFBA CR;2 h				26.92		No		0.2771		ns									SF CR:24h vs. SFBA CR:24 h				-14.63		No		>0.9999		ns
								Data summary							SF CR:2h vs. SFBSBA CR:2 h				-4.848		No		>0.9999		ns		Data summary							SF CR:24h vs. SFBSBA CR:24 h				-23.84		No		0.5531		ns
								Number of treatments (columns)					8														Number of treatments (columns)					8
								Number of values (total)					128		SF MG:2h vs. SFB MG:2 h				-30.04		Yes		0.0326		*		Number of values (total)					143		SF MG:24h vs. SFB MG:2 h				-31.95		Yes		0.0323		*
															SF MG:2h vs. SFS MG:2 h				-21.37		No		0.2422		ns									SF MG:24h vs. SFS MG:24 h				-6.365		No		>0.9999		ns
															SF MG:2h vs. SFA MG:2 h				-0.4015		No		>0.9999		ns									SF MG:24h vs. SFA MG:24 h				-3.156		No		>0.9999		ns
															SF MG:2h vs. SFBS MG:2 h				-18.1		No		0.6175		ns									SF MG:24h vs. SFBS MG:24 h				-21.7		No		0.3574		ns
															SF MG:2h vs. SFAS MG:2 h				-20.34		No		>0.9999		ns									SF MG:24h vs. SFAS MG:24 h				24.59		No		0.6368		ns
															SF MG:2h vs. SFBA MG;2 h				-28.76		No		0.0896		ns									SF MG:24h vs. SFBA MG:24 h				-75.99		Yes		<0.0001		****
															SF MG:2h vs. SFBSBA MG:2 h				-38.96		Yes		0.0444		*									SF MG:24h vs. SFBSBA MG:24 h				-58.74		Yes		0.0001		***

## Sheet: Fig 4
		Fig 4a: Size and % of crops with different sugarmeals; n = 50 flies/group						Fig 4b: Crop and midgut volumes after feeding on 10% sucrose + 10% fructose, phagostimulants and 100 micromolar Fipronil								Fig 4d: Sand fly survival after feeding on 10% sucrose + 10% fructose with phagostimulants and variable doses of fipronil; n= 30-68 sand flies /group.															Fig 4d: % 24 hour mortality after 30 min exposure to varying concentrations of fipronil in 10% sucrose + 10% fructose sugarmeals +/- phagostimulants; n= 40--59 sand flies/group
		Sugarmeal	Empty	Partial	Full			CR: SF	MG: SF	CR: SF+ Fipronil	MG: SF + Fipronil	CR: SF = BSA + ATP + Fipronil	MG: SF = BSA + ATP + Fipronil			Time (mins)	SF	SF + 100 uM Fipronil	SFBA + 100 uM Fipronil	SFBA + 5 uM Fipronil	SFBA + 100 uM Fipronil	SFBA + 1 uM Fipronil	Key:								Fipronil concentration (μM)	SF	SF	SF	SF	SF + BSA + ATP	SF + BSA + ATP	SF + BSA + ATP	SF + BSA + ATP
		SF	63	37	0			0	0	7.1824	11.6714	274.727	600.105			0							SF = 10% sucrose + 10% fructose								0.001	0	0	0	0	0	0	0	3
		SF + Fipronil	56	41	3			334.43	6.2846	283.705	21.0983	476.283	285.5			0							SFBA = 10% sucrose + 10% fructose + 200 mg/ml BSA + 1 mM ATP								1	0	2.5	0	0	25	56	27.5	27.5
		SF + BSA + ATP + Fipronil	31	44	25			362.262	0	92.9223	0	480.323	84.8421			0															5	0	0	0	2	63	93	85	80
								7.6313	0	142.301	48.4812	72.2729	457.334			0															10	0	10	0	16	80	90	93.5	95
								0	0	0	0	226.695	43.9922			0															100	32.5	0	21	7.5	94	91	100	100
								153.973	4.9379	164.746	82.1487	27.8318	94.269			0															250	27.5	32	25.4	36	100	98.5	100	96.4
								0	0	25.1384	0	617.237	144.546			0															500	41	55	58	40	100	100	92	100
								241.059	0	241.059	0	477.63	581.326			0															1000	50	63	61	74	100	100	100	95
								242.855	0	109.532	0	370.791	51.6235			0
								160.706	4.9379	231.632	0	197.965	118.061			0
								8.0802	0	8.0802	2.6934	520.275	151.279			0
								180.907	0	180.907	0	354.631	585.366			0
								6.7335	0	48.0323	21.0983	317.821	237.917			0
								0	0	51.6235	0	576.388	678.719			0
								131.528	0.8978	221.308	0.4489	112.674	676.313			0
								48.4812	6.7335	300.763	174.173	127.936	125.243			0
								0	0	0	0	462.367	166.093			0
								306.599	0.71824	166.542	0	109.532	336.81			0
								3.1423	0	0	0	424.211	267.993			0
								0	31.423	0	0	597.486	319.617			0
												0	0			0
												0	0			0
												0	0			0
												0	0			0
													0			0
																0
								Fig. 4B								0
								CR: ANOVA result: Kruskal-Wallis test			MG: ANOVA results: Kruskal-Wallis test					0
								P value	0.0104		P value		<0.0001			0
								P value summary	*		P value summary		****			0
								Do the medians vary signif. (P < 0.05)?	Yes		Do the medians vary signif. (P < 0.05)?		Yes			20			1	1	1	1
								Number of groups	3		Number of groups		3			20				1	1
								Kruskal-Wallis statistic	9.128		Kruskal-Wallis statistic		25.05			20					1
																20					1
								Data summary			Data summary					20					1
								Number of treatments (columns)	3		Number of treatments (columns)		3			20					1
								Number of values (total)	64		Number of values (total)		65			20					1
																20					1
								Dunn's multiple comparisons test	Mean rank diff.		Significant?	Adjusted P Value	Summary			20					1
								CR:SF vs. CR:SF+Fipronil	-1.875		No	>0.9999	ns			20					1
								CR:SF vs. CR:SF+BSA+ATP+Fipronil	-15.3		Yes	0.019	*			20
								CR:SF+Fipronil vs. CR:SF+BSA+ATP+Fipronil	-13.43		Yes	0.0499	*			20
																20
								Dunn's multiple comparisons test	Mean rank diff.		Significant?	Adjusted P Value	Summary			20
								MG:SF vs. Mg:SF+Fipronil	-3.025		No	>0.9999	ns			20
								MG vs. MG:SF+BSA+ATP+Fipronil	-24.3		Yes	<0.0001	****			20
								MG:SF+Fipronil vs. MG:SF+BSA+ATP+Fipronil	-21.27		Yes	0.0002	***			20
																20
																20
																20
																20
																20
																20
																20
																20
																20
																20
																20
																20
																20
																40			1		1	1
																40					1	1
																40					1	1
																40					1
																40					1
																40
																40
																40
																40
																40
																40
																40
																40
																40
																40
																40
																40
																40
																40
																40
																40
																40
																40
																40
																40
																40
																40
																40
																40
																40
																60			1		1
																60			1		1
																60			1		1
																60			1		1
																60			1		1
																60			1		1
																60			1		1
																60
																60
																60
																60
																60
																60
																60
																60
																60
																60
																60
																60
																60
																60
																60
																60
																60
																60
																60
																60
																60
																60
																60
																80			1		1	1
																80			1
																80			1
																80			1
																80			1
																80			1
																80			1
																80			1
																80			1
																80			1
																80			1
																80
																80
																80
																80
																80
																80
																80
																80
																80
																80
																80
																80
																80
																80
																80
																80
																80
																80
																80
																100			1	1
																100			1
																100
																100
																100
																100
																100
																100
																100
																100
																100
																100
																100
																100
																100
																100
																100
																100
																100
																100
																100
																100
																100
																100
																100
																100
																100
																100
																100
																100
																120				1	1	1
																120				1
																120				1
																120
																120
																120
																120
																120
																120
																120
																120
																120
																120
																120
																120
																120
																120
																120
																120
																120
																120
																120
																120
																120
																120
																120
																120
																120
																120
																120
																140					1	1
																140					1	1
																140					1	1
																140					1
																140
																140
																140
																140
																140
																140
																140
																140
																140
																140
																140
																140
																140
																140
																140
																140
																140
																140
																140
																140
																140
																140
																140
																140
																140
																140
																160	1	0	1	1	1	1
																160	0	0	1	1	1	1
																160	0	0	1	1		1
																160	0	0	1	1		1
																160	0	0	1	1		1
																160	0	0	1	1		1
																160	0	0	1	1		1
																160	0	0	1	1		1
																160	0	0		1		1
																160	0	0		1		1
																160	0	0		1		1
																160	0	0		1		1
																160	0	0		1		1
																160	0	0		1		1
																160	0	0		1		1
																160	0	0		1		1
																160	0	0		1		1
																160	0	0		1		1
																160	0	0		1		1
																160	0	0		1		1
																160	0	0		1		1
																160	0	0				1
																160	0	0				1
																160	0	0				1
																160	0	0				1
																160	0	0				1
																160	0	0				1
																160	0	0				1
																160	0	0				1
																160	0	0				1
																160						1
																160						1
																160						1
																160						1
																160						1
																160						1
																160						1
																160						0
																160						0
																160						0
																160						0
																160						0
																160						0
																160						0
																160						0
																160						0
																160						0
																160						0
																160						0
																160						0
																160						0
																160						0
																160						0
																160						0
																160						0
																160						0
																160						0
																160						0
																160						0

## Sheet: S1 Fig
		S1 Fig: Calibration curve to determine sand fly crop and midgut volume.
		Fluorescein nL/mL (in 50% sucrose + crop and midgut from unfed female sand fly)	Fluorecence (485 nm excitation and 520 nm emission)
		20	310.55
		10	177.116
		5	81.563
		2.5	43.944
		2	38.671
		1.25	32.578
		1	17.765
		0.625	17.066
		0.5	10.443
		0.3125	12.574
		0.25	6.961
		0.15625	6.407
		0.125	4.867
		0.078125	5.098
		0.0625	3.936
		0.0390625	3.815
		0.03125	3.109
		0.0195312	2.995
		0.015625	3.006
		0.00976562	2.955
		0.0078125	2.641
		0.00390625	2.564
		0.00195312	2.411
		0.000976563	2.387

## Sheet: S3 Fig
		S3 Fig: Sand fly survival after feeding on 10% sucrose + 10% fructose with variable doses of fipronil in absence of phagostimulants
		Time (mins)	SF	SF + 100 uM Fipronil	SF + 250 uM Fipronil	SF + 500 uM Fipronil	SF + 1000 uM Fipronil
		0
		0
		0
		0
		0
		0
		0
		0
		0
		0
		0
		0
		0
		0
		0
		0
		0
		0
		0
		0
		0
		0
		0
		0
		0
		0
		0
		0
		0
		0
		20			1	1	1
		20				1	1
		20				1	1
		20
		20
		20
		20
		20
		20
		20
		20
		20
		20
		20
		20
		20
		20
		20
		20
		20
		20
		20
		20
		20
		20
		20
		20
		20
		20
		20
		40			1	1	1
		40
		40
		40
		40
		40
		40
		40
		40
		40
		40
		40
		40
		40
		40
		40
		40
		40
		40
		40
		40
		40
		40
		40
		40
		40
		40
		40
		40
		40
		60		1	1	1	1
		60				1	1
		60
		60
		60
		60
		60
		60
		60
		60
		60
		60
		60
		60
		60
		60
		60
		60
		60
		60
		60
		60
		60
		60
		60
		60
		60
		60
		60
		60
		80		1	1	1	1
		80			1		1
		80
		80
		80
		80
		80
		80
		80
		80
		80
		80
		80
		80
		80
		80
		80
		80
		80
		80
		80
		80
		80
		80
		80
		80
		80
		80
		80
		80
		100				1	1
		100				1	1
		100
		100
		100
		100
		100
		100
		100
		100
		100
		100
		100
		100
		100
		100
		100
		100
		100
		100
		100
		100
		100
		100
		100
		100
		100
		100
		100
		100
		120		1	1		1
		120
		120
		120
		120
		120
		120
		120
		120
		120
		120
		120
		120
		120
		120
		120
		120
		120
		120
		120
		120
		120
		120
		120
		120
		120
		120
		120
		120
		120
		140				1	1
		140				1	1
		140				1	1
		140
		140
		140
		140
		140
		140
		140
		140
		140
		140
		140
		140
		140
		140
		140
		140
		140
		140
		140
		140
		140
		140
		140
		140
		140
		140
		140
		160	1	1	1	1	1
		160	0	1	1	1	1
		160	0	1	1	1	1
		160	0	1	1	1	1
		160	0	1	1	1	1
		160	0	1	0	1	1
		160	0	1	0	1	1
		160	0	1	0	0	0
		160	0	1	0	0	0
		160	0	1	0	0	0
		160	0	0	0	0	0
		160	0	0	0	0	0
		160	0	0	0	0	0
		160	0	0	0	0	0
		160	0	0	0	0	0
		160	0	0	0	0	0
		160	0	0	0	0	0
		160	0	0	0	0	0
		160	0	0	0	0	0
		160	0	0	0	0	0
		160	0	0	0	0	0
		160	0	0	0	0	0
		160	0	0	0	0	0
		160	0	0	0	0	0
		160	0	0	0	0	0
		160	0	0	0	0	0
		160	0	0	0	0
		160	0	0	0	0
		160	0	0	0	0
		160	0	0	0	0
		160		0	0	0
		160		0	0	0
		160		0	0	0
		160		0		0
		160		0		0
		160		0		0
		160		0
